# Supplementary material for: Intrathecal Injection of the Secretome from ALS Motor Neurons Regulated for miR-124 Expression Prevents Disease Outcomes in SOD1-G93A Mice
Source: Biomedicines. 2022 Aug 29;10(9):2120. doi: 10.3390/biomedicines10092120 (PMC9496075; doi:10.3390/biomedicines10092120)
Supplement: Supplementary file 1 [file biomedicines-10-02120-s001.zip]

Archive with 1 entries (1 files):
- biomedicines-1820264-supplementary.pdf
